# Supplementary material for: Absence of Heme Oxygenase-1 Affects Trophoblastic Spheroid Implantation and Provokes Dysregulation of Stress and Angiogenesis Gene Expression in the Uterus
Source: Cells. 2024 Feb 22;13(5):376. doi: 10.3390/cells13050376 (PMC10930528; doi:10.3390/cells13050376)
Supplement: Supplementary file 1 [file cells-13-00376-s001.zip]

Archive with 1 entries (1 files):
- cells-2844005-supplementary.pdf
